# Supplementary material for: Persisting effects of jaw clenching on dynamic steady-state balance
Source: PLoS One. 2024 Feb 22;19(2):e0299050. doi: 10.1371/journal.pone.0299050 (PMC10883567; doi:10.1371/journal.pone.0299050)
Supplement: S1 File — (XLSX) [file pone.0299050.s002.xlsx]

## Sheet: TAE
Time at equilibrium in s
	T1		T2
Groups	Non-clenching	Jaw clenching	Non-clenching	Jaw clenching
CON	25.31	23.12	27.25	26.67
CON	19.11	17.45	18.47	22.43
CON	17.03	18.98	18.23	18.53
JBT	17.7	21.07	19.25	20.31
CON	15.92	17.4	23.4	22.6
JBT	17.17	17.96	22.57	27.65
JBT	9.42	7.7	16.38	16.9
JBT	8.99	7.29	17.8	15.11
JBT	25.87	25.61	22.53	23.39
JBT	21.13	17.18	25.17	27.05
JBT	16.79	18.74	18.49	22.85
JBT	19.17	24.8	19.37	17.93
JBT	18.74	23.62	22.29	21.82
CON	15.06	17.67	19.71	19.09
OBT	15.94	15.62	20.59	21.4
CON	30	24.01	29.44	30
CON	18.24	15.33	20.38	17.83
OBT	10.13	13.75	15.31	20.41
OBT	8.16	8.07	18.77	22.74
CON	15.39	8.18	24.05	22.3
OBT	18.37	17.57	22.09	23.25
JBT	11.17	12.19	18.48	16.46
JBT	11.5	11.11	19.38	21.95
OBT	12.62	7.68	19.13	16.59
CON	12.17	20.62	15.05	20.04
OBT	23.76	18.48	30	30
OBT	6.5	4.72	15.36	15.42
OBT	16.3	16.36	18.83	18.34
OBT	19.28	21.62	20.82	25.3
JBT	7.35	7.22	25.73	25.42
OBT	13.31	10.69	22.56	24.95
JBT	13.91	15.01	21.57	27.22
OBT	14.41	21.07	25.52	23.34
JBT	11.03	16.2	25.14	24.99
JBT	8.95	16.54	25.11	21.83
CON	23.86	23.67	28.75	28.72
CON	4.67	8.16	4.07	5.5
CON	1.96	6.64	9.89	8.58
OBT	17.22	21.61	23.65	20.94
OBT	7.17	11.77	19.38	16.34
JBT	4.37	9.95	13.05	15.72
OBT	14.27	22.32	19.1	25.83
CON	6.7	6.81	19.42	19.07
OBT	16.59	20.7	26.73	24.14
CON	11.99	17.27	13.9	13.14
OBT	23.71	24.3	25.45	22.08
CON	4.08	14.01	11.31	16.63
CON	7.28	12.81	12.76	12.64

## Sheet: Masseter
iEMG of the masseter muscle in %
	T1		T2
Groups	Non-clenching	Jaw clenching	Non-clenching	Jaw clenching
CON	0.21	2.63	0.11	3.26
CON	0.43	10.33	0.42	9.74
CON	0.28	4.46	0.29	4.95
JBT	0.3	6.67	0.21	11.41
CON	0.14	7.89	0.18	10.88
JBT	0.1	7.66	0.06	3.81
JBT	1.34	6.84	0.38	4.28
JBT	0.6	8.66	0.25	9.99
JBT	0.33	6.79	0.26	8.87
JBT	0.28	6.21	0.18	7.1
JBT	0.26	4.79	0.3	3.02
JBT	0.09	3.47	0.08	1.61
JBT	0.2	7.17	0.27	5.11
CON	0.26	7.77	0.28	9.11
OBT	0.94	11.87	0.25	7.32
CON	0.79	15.5	0.73	12.35
CON	0.15	6.71	0.32	4.18
OBT	0.08	0.52	0.15	1.64
OBT	0.77	6.47	0.8	7.72
CON	0.27	4.18	0.27	5.43
OBT	0.86	14.75	0.24	8.12
JBT	0.31	4.32	0.24	2.04
JBT	0.45	11.64	0.21	8.11
OBT	0.58	3.8	0.38	4.38
CON	0.15	1.17	0.26	2.85
OBT	0.22	1.97	0.24	5.91
OBT	1.33	5.6	0.33	5.83
OBT	0.22	10.27	0.42	9.6
OBT	0.14	1.39	0.08	1.23
JBT	0.39	4.64	0.21	3.63
OBT	0.15	7.48	0.16	6.45
JBT	0.31	8.54	0.2	7.48
OBT	0.53	36.03	0.2	12.9
JBT	0.48	4.45	0.4	3.98
JBT	0.23	8.02	0.11	3.5
CON	0.08	0.97	0.06	1.45
CON	0.24	3.14	0.3	2.28
CON	0.21	10.87	0.57	18.22
OBT	0.54	4.62	0.49	7.63
OBT	0.99	6.35	0.64	3.3
JBT	0.13	13.75	0.17	18.71
OBT	0.14	4.73	0.14	4.06
CON	0.24	3.86	0.22	2.48
OBT	0.39	15.84	0.22	7.87
CON	1.17	7.48	1.35	23.23
OBT	0.48	17.01	0.25	7.8
CON	0.41	9.17	0.33	25.02
CON	0.54	18.95	0.87	18.39

## Sheet: TA
iEMG of the tibialis anterios muscle in %
	T1		T2
Groups	Non-clenching	Jaw clenching	Non-clenching	Jaw clenching
CON	2.83	4.24	4.64	3.97
CON	6.26	8.57	13.67	5.81
CON	0.6	0.68	0.37	0.4
JBT	17.65	16.57	9.45	9.14
CON	5.84	9.8	5.32	4.82
JBT	11.44	12.08	9.22	4.55
JBT	10.24	12.17	3.92	11.23
JBT	17.81	21.44	0.88	0.8
JBT	0.26	0.3	0.51	0.41
JBT	7.74	8.96	6.67	6.52
JBT	5.68	8.05	1.66	1.55
JBT	10.92	9.02	1.94	10.05
JBT	14.2	13.44	2.85	4.95
CON	15.47	11.35	10.8	8.26
OBT	8.98	8.98	5.43	11.32
CON	12.69	13.32	12.75	20.26
CON	1.09	1.3	2.83	2.6
OBT	2.61	7.05	0.82	1.42
OBT	15.99	17.37	8.57	8.69
CON	17.84	27.25	5.1	2.43
OBT	6.04	8.79	1.41	1.4
JBT	2.63	2.21	1.09	1.12
JBT	5.49	9.53	8.15	13.37
OBT	5.7	8.03	2.25	3.03
CON	4.86	4.1	1.34	1.31
OBT	6.75	11.97	3.37	16.16
OBT	13.57	24.9	2.98	3.41
OBT	3.23	4.01	1.02	1.32
OBT	6.01	3.09	1.13	1.01
JBT	15.08	15.99	1.14	2.9
OBT	6.05	6.65	1.32	3.4
JBT	7.27	7.66	1.04	2.21
OBT	8.03	12.43	1.41	1.4
JBT	4.12	2.96	1.77	1.8
JBT	32.93	17.73	4.17	4.85
CON	4.33	2.34	1.17	0.93
CON	46.27	65.29	20.47	11.71
CON	14.81	14.02	8.77	8.87
OBT	35.12	34.07	1.75	0.58
OBT	3.86	6.29	1.7	1.14
JBT	16.29	14.15	8.18	7
OBT	4.42	3.86	10.56	4.19
CON	3.76	4.27	2.88	2.48
OBT	12.27	9.8	7.4	4.59
CON	3.51	2.09	8.14	6.67
OBT	9.58	1.71	0.6	0.59
CON	7.89	5.34	3.52	3.02
CON	19.03	18.56	8.13	15.15

## Sheet: RF
iEMG of the rectus femoris muscle in %
	T1		T2
Groups	Non-clenching	Jaw clenching	Non-clenching	Jaw clenching
CON	1.71	2.16	1.64	1.78
CON	7.15	7.8	6.59	8.25
CON	6.33	6.1	3.57	3.1
JBT	23.47	21.02	8.98	7.81
CON	7.87	9.23	4.26	4.08
JBT	5	5.91	2.98	1.96
JBT	7.21	7.37	8.13	9.49
JBT	15.43	23.31	6.8	7.42
JBT	9.55	9.82	12.35	10.48
JBT	8.36	9.7	2.73	2.6
JBT	4.12	5.9	1.78	1.43
JBT	2.49	2.2	2.62	4.24
JBT	2.71	2.33	0.99	1.47
CON	11.72	9.41	12.84	10.37
OBT	1.3	1.06	1.25	1.28
CON	9.73	11.58	7.5	9.02
CON	7.14	8.9	8.19	7.3
OBT	1.39	2.91	1.08	1.26
OBT	5.73	5.59	3.33	2.65
CON	4.34	8.14	1.34	1.16
OBT	2.75	2.26	0.98	1.04
JBT	4.63	4.26	2.6	2.7
JBT	7.68	9.75	6.42	3.27
OBT	5.99	6.01	5.84	5.33
CON	1.78	2.25	2.64	2.45
OBT	6.83	8.36	1.97	3.87
OBT	3.57	6.17	2.12	2.17
OBT	9.53	10.27	1.12	1.52
OBT	1.54	1.45	1.67	1.49
JBT	4.4	4.99	1.38	2.03
OBT	10.18	11.79	1.53	3.57
JBT	3.08	2.97	2.05	1.98
OBT	4.65	9.07	5.16	4.14
JBT	1.92	1.72	1.03	1.18
JBT	5.16	3.3	3.22	3.1
CON	1.04	0.89	0.65	0.65
CON	11.31	22.7	7.37	6.55
CON	3	2.14	0.7	0.74
OBT	22.81	21.88	2.48	1.96
OBT	1.72	1.83	0.76	0.77
JBT	5.89	3.86	3.06	2.27
OBT	0.88	0.88	0.71	0.53
CON	2.57	2.1	1.1	1.44
OBT	21.8	21.33	12.45	13.06
CON	2.07	2.24	6.11	3.89
OBT	5.62	3	2.16	4.21
CON	4.69	4.33	2.11	2.54
CON	2.2	5.59	1.53	3

## Sheet: BF
iEMG of the biceps femoris muscle in %
	T1		T2
Groups	Non-clenching	Jaw clenching	Non-clenching	Jaw clenching
CON	2.37	2.82	0.91	1.18
CON	0.97	1.14	2.14	1.04
CON	0.54	0.5	1.53	1.12
JBT	1.85	1.66	1.66	1.53
CON	5.33	7.29	4.91	4.94
JBT	2.54	3.13	1.33	1.12
JBT	5.11	4.96	1.04	1.55
JBT	4.05	3.71	1.79	2.65
JBT	0.9	0.7	0.35	0.62
JBT	1.59	3.15	1.44	1.22
JBT	5.75	7.17	1.33	1.55
JBT	0.89	1.35	0.51	0.63
JBT	6.01	3.17	0.84	0.66
CON	10.43	5.63	4.54	4.28
OBT	4.61	8.25	1.31	1.58
CON	1.69	1.92	1.5	2.09
CON	2.07	3.32	2.5	3.72
OBT	3.79	3.99	3.26	3.83
OBT	12.68	11.63	3.98	7.48
CON	1.53	2.82	1.3	0.96
OBT	2.83	5.07	1.04	0.72
JBT	1.64	1.12	0.35	0.35
JBT	4.68	5.19	4.12	2.73
OBT	8.73	9.29	8.68	7.69
CON	10	4.06	2.34	1.37
OBT	4.28	5.36	3.56	4.67
OBT	4.92	10	3.59	2.82
OBT	1.44	0.76	0.84	0.81
OBT	1.75	1.51	0.82	0.87
JBT	4.99	5.13	1.47	1.07
OBT	7.02	8.99	1.82	2.79
JBT	9.33	7.09	9.73	8.5
OBT	1.12	2.97	1.34	1.23
JBT	4.35	3.73	3.79	4.16
JBT	1.99	3.51	1.97	3.94
CON	3.59	3.11	3.32	3.28
CON	4.07	2.54	2.95	2.44
CON	9.49	4.57	1.5	1.66
OBT	2.96	1.23	1.14	1.04
OBT	1.14	0.99	0.68	0.61
JBT	1.9	4.62	1.12	1.11
OBT	3.03	2.43	4.65	1.35
CON	4.98	4.37	4.71	5.28
OBT	2.27	1.68	1.04	0.94
CON	2.08	2.83	1.92	1.17
OBT	1.13	0.98	0.7	0.62
CON	4.04	3.33	2.07	1.3
CON	6.69	7.57	4.54	4.62

## Sheet: GM
iEMG of the gastrocnemius medialis muscle in %
	T1		T2
Groups	Non-clenching	Jaw clenching	Non-clenching	Jaw clenching
CON	4.1	4.1	2.76	2.98
CON	10.83	9.68	17.74	10.68
CON	3.03	3.78	2.21	2.76
JBT	3.93	3.39	2.85	2.13
CON	5.91	6.6	7.27	6.94
JBT	1.38	2.53	1.36	1.52
JBT	16.61	13.45	1.76	3.14
JBT	3.53	2.28	0.93	1.73
JBT	1.97	2.39	6.85	6.23
JBT	6.51	10	7.36	5.4
JBT	4.15	10.05	6.29	6.25
JBT	0.62	0.73	0.5	0.46
JBT	6.2	5.53	2.9	2.37
CON	21.87	20.38	11.29	10.96
OBT	3.79	7.2	1.08	1.26
CON	2.07	1.97	2.3	2.21
CON	4	7.87	4.52	1.36
OBT	3.75	2.17	3.1	1.76
OBT	4.23	5.6	2.51	4.02
CON	1.03	2.24	1.2	0.5
OBT	1.94	7.12	1.58	1.22
JBT	0.97	0.92	1.06	0.76
JBT	5.76	11.39	4.16	14.36
OBT	4.61	5.5	2.13	1.38
CON	8.4	5.75	5.48	4.21
OBT	7.99	14.25	3.27	6.59
OBT	17.5	15.91	6.98	9.49
OBT	4.46	2.72	2.13	1.7
OBT	5.68	4.58	3.7	2.99
JBT	3.11	2.84	1.75	0.88
OBT	7.58	9.08	1.59	1.45
JBT	1.63	1.91	0.64	0.53
OBT	28.47	36.5	8.38	8.36
JBT	18.37	14.84	22.92	15.91
JBT	0.84	1.51	0.33	0.55
CON	7.42	7.89	6.04	3.75
CON	4.01	3.94	2.54	3.51
CON	17.92	17.62	5.88	5.69
OBT	4.99	5.35	2.01	1.63
OBT	3.83	1.27	1.67	0.91
JBT	17.64	23.13	4.78	5.76
OBT	10.35	2.08	8.87	1.82
CON	8.44	12.54	5.56	6.37
OBT	4.91	5.02	1.49	1.35
CON	1.32	0.99	0.41	0.33
OBT	2.94	1.43	0.91	0.92
CON	12.03	12.3	10.77	9
CON	20.56	20.46	1.7	3.43
